# Supplementary material for: The Influence of the Composition of a Water–Alcohol Solution on the Synthesis of Nanostructures Using a Steam-Water Electric Arc Plasma Torch
Source: Nanomaterials (Basel). 2026 Mar 28;16(7):409. doi: 10.3390/nano16070409 (PMC13074750; doi:10.3390/nano16070409)
Supplement: Supplementary file 1 [file nanomaterials-16-00409-s001.zip]

Archive with 1 entries (1 files):
- nanomaterials-4189365-supplementary.pdf
